# Supplementary material for: The application of project-based learning in bioinformatics training
Source: PLoS Comput Biol. 2017 Aug 17;13(8):e1005620. doi: 10.1371/journal.pcbi.1005620 (PMC5560525; doi:10.1371/journal.pcbi.1005620)
Supplement: S1 Data — The first tab (S1 Data S1A) provides survey data from the 2013 post-course survey, the second tab (S1 Data S1B) provides data from the 2014 post-course survey, and the third tab (S1 Data S1C) provides data from the 2014 long-term survey (6 months post course). (XLSX) [file pcbi.1005620.s002.xlsx]

## Sheet: S1A 2013 survey data
N	Overall quality of presentation sessions	Have you used the resources covered in the course before?	Will you use the tools/resources covered in the course in your future work?	Would you recommend this training to colleagues?
	Response	Response	Response	Response
1	Excellent	Used other services	Yes	Yes
2	Excellent	Used other services	Probably	Yes
3	Good	Occasionally	Probably	Yes
4	Excellent	Occasionally	Probably	Yes
5	Excellent	Used other services	Probably	Yes
6	Excellent	Occasionally	Yes	Yes
7	Good	Occasionally	Yes	Yes
8	Satisfactory	Occasionally	Yes	Yes
9	Good	Frequently	Yes	Yes
10	Good	Frequently	Yes	Yes
11	Excellent	Unaware of them	Probably	Yes
12	Excellent	Used other services	Probably	Yes
13	Excellent	Occasionally	Yes	Yes
14	Good	Unaware of them	Probably	Yes
15	Good	Occasionally	Yes	Yes
16	Good	Occasionally	Maybe	Yes
17	Excellent	Occasionally	Yes	Yes
18	Good	Used other services	Probably	Yes
19	Good	Occasionally	Yes	Yes
20	Good	Occasionally	Probably	Yes
21	Good	Unaware of them	Probably	Yes
22	Good	Used other services	Probably	Yes
23	Good	Occasionally	Probably	Yes
24	Good	Occasionally	Probably	Yes
25	Excellent	Occasionally	Yes	No
26	Good	Unaware of them	Yes	Yes
27	Satisfactory	Unaware of them	Yes	No
28	Good	Occasionally	Probably	Yes
29	Satisfactory	Frequently	Yes	Yes
30	Excellent	Occasionally	Yes	Yes
31	Good	Occasionally	Yes	Yes
32	Excellent	Occasionally	Yes	Yes

## Sheet: S1B 2014 survey data
N	Please tell us your overall rating for the entire course.	Please comment on your experience of the group project.	What was the best part of the course?	What was the worst part of the course?	Have you used the resources covered in the course before?	Will you use the tools/resources covered in the course in your future work?	Would you recommend this course?
	Response	Open-Ended Response	Open-Ended Response	Open-Ended Response	Response	Response	Response	Comments
1	Excellent	The group project is an excellent idea, because we can actually visualize and work on real data and learn how to use the tools available to answer the question for the project. The interaction with the tutors was really necessary, as the 3 of us had no previous experience with RNAseq data, command line-based tools or even how to construct and interpret a network of protein interactions. I am pret…	The group projects and the introductions to EBI tools such as (Ensembl, ArrayExpress, Reactome and on...).	The keynote lectures were very technical for my understanding, I would prefer to have al least one lecture of a work showing how powerful and useful the bioinformatics can be to solve biological questions.	Occasionally	Yes	Yes	Definitely I will recommend for my colleagues as I was recommended by others.
2	Excellent	It is an good experience. Actually, I didn't have any biological background and met a lot of troubles in understanding the project. Luckily, my good group mates explain it with some common language so that I can well understand and start to join the group project.	Well organised and good stuff.	If there are some courses to introduce bioinformatics roughly, it will be better I guess	Unaware of them	Maybe	Yes
3	Excellent	Group projects was a very good idea because it allowed us to exchange knowledge, as we all come from different backgrounds and we have used different sets of databases and tools. Teamwork is always very constructive and beneficial!	I very much enjoyed the "Tools for bioinformatics" section as well as the Keynote lecture as more relevant to my current work. However, I think that the group projects was the best part of the course!	Being very tired by Thursday evening (and Wednesday after working all day on the project) did not allow us to focus on these last talks very much unfortunatelly.	Occasionally	Yes	Yes	I would totally recommend this course to colleagues or students. Five busy days days, hard work but really usefull!
4	Excellent	Productive.	Ability to generate interactome image based on high-throughput data.	NA	Unaware of them	Yes	Yes
5	Excellent	Extremely useful and relevant to my current and future work. I would very much have liked another day to get a little deeper into the tools and data. Perhaps if the projects were assigned Tuesday morning, we could discuss problems and approaches then, and break up work on Wednesday and thursday with some of the lectures.	The project work, hands down. Getting my hands "dirty" with practical work on a relevant subject, and having access to experts on the subject (even if their solution was to search for an answer on Google!) was invaluable for getting to know the data, the tools, and problems associated with each. More of this please!	The pacing. With all the talks crammed into Monday and Tuesday I think it left most of us quite tired. I found it difficult to concentrate on the keynote talks on Wednesday/Thursday after the relatively draining schedule of the early part of the week. If it could be spread out so that we get all the talks over the week, as well as startinf into project work earlier, I think everyone would be happ…	Unaware of them	Yes	Yes	I found it very informative and hugely enjoyable. I have many colleagues looking to do similar work to my own, so I think they'd find this course very useful, particularly because of the group project aspect.
6	Good	We learnt from each other as we came from different back ground .	The project.	I cant describe or find any part of the course as a worse part.	Unaware of them	Yes	Yes
7	Excellent	Well, it was great to be a part of multidisiplinary work. Since I have a background of bioengineering and biotechnology but not much about algoritms and statistics in detail. So it was nice to interact and convey our knowledge about our profession.	Well I think every part was great. Teamwork was the best part!	Everything was great! Thanks again ;)	Used other service	Yes	Yes
8	Good	The group project was well-tailored, bringing together us with different background. Mentors helped us in such way that we have experienced and took skills in an area never applied before.	How to better understand relevant scientific questions, search for most helpful tools, and to evaluate results, being sceptical.	There are lots of tools and possibilities in this area which may need to be further harmonized or better categorized (for instance speed up procedures, graphs, tables, etc). This can also help the users to focus on their own research interests. At the end, it would be then useful to share some idea and solutions from mentors who might have some similar experiences before.	Occasionally	Yes	Yes
9	Excellent	Really appreciate it. Brought more "concrete" knowledge.	Group project	First session, Thursday morning	Unaware of them	Yes	Yes
10	Excellent	Very good. Gave a useful practical experience. However, a group of 5 was too many to work effectively together. I also would have preferred it to take up 1.5 days of the course instead of 2.5 days. I felt I gained most from sessions taking us through problems and programs in conjunction with us trying it out simultaneously (such as one of Bill Pearson's sessions). Given the set up of the IT teach…	Quality of teaching	Too much time on group project/putting presentation together	Frequently	Yes	Yes
11	Excellent	Group project was extensive for a 2-day project. Extensive help was available throughout the project and indeed the whole course. Mentors were friendly and helpful and the overall flow of the project and course was easy to work with and adaptable.	Some specific talks were brilliant, with all of the talks being informative to many degrees. Mentors were incredibly friendly and helpful and fun to work with. Bioinformatic tools were exceptional. However, the Hinxton Bar stole the show with the bartender, Steve, getting a fine acknowledgement.	Hard to pinpoint the 'worst' part of the course. My only criticism would be some of the talks were very detailed, almost to the point where they were very hard to follow. Although this is understandable as it is hard to cater to all degree pathways.	Occasionally	Yes	Yes
12	Excellent	More motivating and allowed us to test some of the web-tool that were introduced to us in Day 1 and 2.	All tutors were extremely helpful and enthusiastic. Met some of the renown experts in the field.	none	Occasionally	Yes	Yes
13	Excellent	The group project involved quite a lot of biological information which was new to me. Although, I was working on new concepts, it was great fun to have learnt something so interesting. The group members had varied backgrounds and there was good coordination amongst everyone. The mentors have been very helpful in carrying out the project. I would however like to mention this point that the student…	I thoroughly enjoyed the lectures and keynote lectures, in particular Bill Pearson's lecture and Alex's lecture. They ave a very clear and analytical view on how to go about in bioinformatics.	Perhaps, we should have the keynote lectures in the morning instead of late in the day as I noticed, most of us were tired and couldn't really pay full attention to the lectures. Also, as a comment, it would be very nice to have lectures in which the students are engaged into activities and discussions. I think that will help the students in learning better rather than being given so much of info…	Occasionally	Yes	Yes	I would certainly recommend this course to any beginner of bioinformatics. But, as mentioned earlier, it would indeed be great to have a preschool beginner course on basics in Biology for those who are coming from diverse backgrounds like Mathematics, Computer Science, statistics, etc. This suggestion is out of my own experience during the presentation that one needs to know the Biology in detail…
14	Good	Very nice and usefull experience, mentors were very helpfull and open to discussion	working in small group is an optimal solution in order to make everybody understand in details the problem to be faced and also everybody contribute to the discussion and solution but the drawback is that it is very time consuming and you can only face one problem (and therefore one subject) at a time. According to my experience at this summerscool 2014, a better balance between going into detail…	See above	Unaware of them	Yes	Yes
15	Good	It was a great experience. The team work was very enthusiastic and the mentors really gave very useful tips.	It was the group work.	Keynote lectures at the end of the group's work days.	Occasionally	Yes	Yes
16	Good	We worked good as a team, we were learning each other. The project theme was very interesting, during our independent work I've learned how to use many different tools, but I realized that there is so much more to learn and discover.	The best part of the course was that some of lecturer were really easy to understand and also at my opinion we found out so many useful things. This is for such a wide area as Bioinformatic hard to show in only a few days.	The worst part of the course was that we got too much information in so little time; especially those two lectures after group work were a little bit too much to follow.	Unaware of them	Yes	Yes	For the beginner in Bioinformatic is this course very useful.
17	Excellent	Frankly, I was a bit "terrified" initially as this is completely out of my comfort zone. But, with the various background of the team members and with guidance from Andrew, Vladimir and Rabbie, we were able to understand the "problem" and came out with solution. I hated algorithm all my life, but guess things would definitely change after this! :)	The best part is to have task and force us to participant (rather than just attending lectures)!	The worst part is perhaps no free time! I can't even visit the Cambridge town and I have to leave!!! :'( But, I guess that would mean that I need to come back!!! yay!!!	Frequently	Yes	Yes	yes! in fact, this is like a refresher course for people with basic bioinformatics background
18	Good	It was excellent, our team was very interactive, hard working, and listen all kind of ideas and aproaches, testing them and have a critical view in the use of different tools. Our mentors give us the tools that we needed to check in our data and out hypothesis. Every time that I was asking of how I could approach a search or information using bioinformatics tools thay offer us not with a single o…	The quick learning and instant application of the theoretical input to practical use. The impresive interaction of all participant and mentor. A great atmosphere!	The realisazion that the bioinformatic world it is huge, several galaxies and the feeling of you been just grasping a less that a pico or femto unit of all the possibilities. The awarenes of the need of coding languages (linux, Pithon, R...etc)	Unaware of them	Yes	Yes	I will highly and actively recommend this course.
19	Good	see above. I would suggest even two group projects split between the four full days.	Interacting with mentors and applying concepts learned in a practical problem solving project.	Not enough engagement between participants, too, individualistic. The speed dating for me was pointless because in the end I did not meet all, and the ones that I spoke to for 30 seconds were quickly forgotten. I think the best would have been to start with group projects from the get go and in addition carried out other game like activities to get people engaged and motivated to meet each other.	Occasionally	Yes	Yes
20	Excellent	Good - worked well together and mentoring was excellent.	projects since we used tools	keynote speakers at the end of a tiring day - not sure they got full attention they deserved	Occasionally	Yes	Yes
21	Excellent	This was really rewarding and very useful. I feel that I have learnt a lot in a very short space of time	The group project (and the accommodation and food!)	The keynote lectutres at the end of the da were great but it was hard to focus at that point of the day	Occasionally	Yes	Yes	This is a fantastic course especially for newbies!!
22	Excellent	Learned a lot from mentors (Peter, Alex and Hubert) as well as floating mentors (Laura, Sarah) and from other team members	Group-work projects	Timing of the keynote lectures late in the evening. Might be better to have scheduled it in the morning?	Occasionally	Yes	Yes
23	Good	I learned a lot	Handson during seminars	No social events such as a tour or a trip	Unaware of them	Yes	Yes
24	Excellent	I had learned too many tools and databases; how to search them, how to read the data and even more than that I realized that I had see my formal knowledge from a different window. Also we had a group work experince that was great. I appreciate all of my friends and people who had done much for the summer school. Even the photographer guy everybody was encouraging us for studying.	Group project part was the great part. I also liked the keynote lectures and lecturers, how they handle their subject. Also I apprecite the organizers and the responsible lecturers who explained us our questions and informed in detail.	Thank you I could not find any worst part but last night only the water had gone.	Occasionally	Yes	Yes	I would definitely apply for other courses as well. Thank you.

## Sheet: S1C 2014 long term survey data
N	What is your overall rating for the group project element of the course?	Did you find your group project to be:		Did you find the level of support provided by your mentor(s) to be:		During the project you recorded your work and findings in a Google document, which you were then able to access after the course. How would you rate the usefulness of this document?		During your project you will have learnt and used a variety of methods and resources. Since the course have you applied the following in your own research?					Please comment on the impact that the course has had on your research and the research of others.	Did you establish any collaborations with other participants / EBI researchers during this course?		How many others have you taught the skills and/or knowledge that you learnt during the summer school this year?	Please comment on the best aspect of working on the group project this year.	Please comment on the worst aspect of working on the group project this year?	Please tell us any final thoughts you have about your experience of the summer school this year.
_x0000_		Response	Comments	Response	Other (please specify)	Response	Comments	Data analysis methods	Bioinformatics experimental design	Use of data resources	Use of tools	Please comment on specific examples	Open-Ended Response	Response	Comments	Open-Ended Response	Open-Ended Response	Open-Ended Response	Open-Ended Response
1	Good	Just right		Just right		Very useful		Data analysis methods					It helped me to think in a different way of my research.	No		I did not teach anyone.	Teamwork and the scientific discussion.	Few time to prepare the presentation.	It was a great experience that I would recommend to any researcher interested in Bioinformatics.
2	Average	Just right		Just right		Useful				Use of data resources			a very good panoramic introduction to bioinformatic	No		the small group I work with (3 persons)	very practical: with problem solving you are forced to critically applied what you learned and therefore you test your comprehension	very specific: in my personal experience, the practical part covered a too small (and for me not very usefull) part of the course material maybe choosing the subject of the project would have being better for me	very good, but it could be impreved
3	Good	Just right		Just right		Very useful		Data analysis methods	Bioinformatics experimental design	Use of data resources	Use of tools		I had planned to have functional studies. This course was very useful for me to design my experiments	Yes		I thought the skills and knowledge to our asistants and master students at my university.	Best aspect was to figure out the gene of origin with different tools and was discovering and sharing new methodologies to search the genome	We sometimes get lost in different details but our advisors helped us. So there was no problem.
4	Good	Just right		Just right		Useful		Data analysis methods	Bioinformatics experimental design				Open my mind on the vast number of resources available.	No		2	Help to retain the main concepts of the course a lot better than by lectures only.	Due to the multitude of softwares/tools available, we spent a lot of time to figure out which one to choose before starting to use it. Better feedback and guidance would have been appreciated.
5	Good	Too hard	It was hard but we got support	Just right		Useful		Data analysis methods			Use of tools		Significant and positive impact.	Yes		one of my phd student	Communication and sharing experiences	NA	Overall, a good course and I recommended it to my stduents and peers.
6	Excellent	Just right		Just right		Useful
7	Excellent	Just right		Just right		Useful					Use of tools		Well I learned a lot how to reach the databases and to use them for my studies.	No		.None	It is always good to work as a group because we can unite our skills and knowledge. This makes the process better and faster.	According to me, there is no worst aspect of group work.	It was really amazing. Thanks for everything!
8	Good	Just right		Just right		Useful		Data analysis methods		Use of data resources		I used R and Bioconductor, UNIPROT and other resources for data analysis and to gather knowledge about specific proteins	The course was very useful for my work in the way that I am able now to interpret results in a better way, and altough I have been using different tools from that I used in the course, it was good to get basics on data analysis, interpretation and network constructions.	No		2 persons on the lab, that are also involved in my work.	The good thing is that everyone is learning in the same time and that we can discuss things, so it makes easier to follow the pipelines for data analysis e the final result.	the presentation, as some individuals give more attention to their presentation than to the real work we did on the course	I was amazed to meet some of the pioneer researchers of the field, which was a great experience and see the way they think.
9	Good	Just right		Just right		Useful		Data analysis methods	Bioinformatics experimental design	Use of data resources	Use of tools		I learnt many skills that is directly relevent to my research. I was also able to help my colleagues back in my lab and introduce them to bioinformatics.	No		I have since help 2-3 others	Exchange of visions, ideas and approaches	--	It was a brilliant introduction to bioinformatics. It has given me some great ideas and I am able to understand published data much better since. I have since gone on to apply many other bioinformatics tools to my work; even with tools that I did not come across during the course.
10	Excellent	Just right		Just right		Useful		Data analysis methods		Use of data resources	Use of tools		Helped in planning as had better understanding of resources available. Will also send students on it in future	No		Students on UG courses, including summer projects	good for discussions and for exchange of skills	limited time to get group working together and difficult if a team member does not fully contribute (who is managing this - the mentor or the team?). Confidence of group members (especially students just starting a PhD) does impact on what they are prepared to contribute.	Really enjoyed it and staff were excellent.
11	Good	Just right		Just right		Useful		Data analysis methods	Bioinformatics experimental design	Use of data resources	Use of tools		Not so much on research, but on my general knowledge in the field of bioinformatics	No		many - a class of students - say like 100?	Be able to communicate with other team members that are from various background	Lack of lectures!	I love the summer school and I miss the time where all of us had to work so hard to get our project done! Having a group project element certainly value add the summer school and distinguishes this bioinformatics summer school from other summer school. Wishing you all the best in future summer school planning!
12	Good	Just right	I had some prior experience with bioinformatics and genomics, so I'm probably biased, but I still found it engaging and fun, without being confusing or difficult.	Too little	I'm perhaps being a little harsh, but I would have liked a *tiny* bit more of the mentors being available. I understand they have real jobs to do at the same time, of course!	Very useful	I still use that document! Our group used it to keep track of everything we did, so any metagenomics project I've been handed since in my PhD results in me consulting that Google document to pick out the bits relevant to whatever study I'm doing, be it calculating diversity or remembering how to use Megan.			Use of data resources	Use of tools	Most of my sequencing work is fine using the Illumina basic online tools, but every now and then I'll find it useful to calculate a curve or a diversity index in R, and Megan is a very useful tool for visualising metagenomic data in ways the Illumina tools can't. A recent project required me to determine which genes in a recently sequenced bacterial strain were responsible for certain antibiotic …	I can't really comment on the research of others (unless helping out colleagues with my newly found knowledge counts?), but it certainly straightened out a few things for me, and gave me some great insight into metagenomic analysis, which has been of immense value to my work, which is chiefly about human gut metagenomics! I'm a lot more confident in that area of bioinformatics as a result.	No	I was 6 months into my PhD at that stage, I barely had a plan for what I'd be doing over the next few years, and it's hard to suggest a collaboration when you're not sure what you'll be doing. :)	3 colleagues in my lab have approached me for help in genomic analysis, and 2 colleagues from another lab have asked for help with their own metagenomics work.	The practical experience in an area directly related to my work has been invaluable. You could have replaced it with ten lectures on the subject and I wouldn't have learned as much.	I just wish there'd been more time to spend on it, we covered little more than the basics, and the opportunity to dig deeper into the data and the software surrounding it would have been very much appreciated.	It was a great experience, and I've been recommending it to everyone else in my lab since I got back. I'm a big fan of practical work, so I'd prefer if the balance was a little more in favour of learning by doing, but even so the talks and lectures were fascinating, and it was great to meet some of the big names in my chosen field. If I could do it again I would!
